# Supplementary material for: Metabolic Pathway Pairwise-Based Signature as a Potential Non-Invasive Diagnostic Marker in Alzheimer’s Disease Patients
Source: Genes (Basel). 2023 Jun 17;14(6):1285. doi: 10.3390/genes14061285 (PMC10298314; doi:10.3390/genes14061285)
Supplement: Supplementary file 1 [file genes-14-01285-s001.zip]

Archive with 3 entries (3 files):
- Supplenmentary Figures.pdf
- Table S1-S8.xlsx
- Table S9-S15 revised.xlsx
